# Supplementary material for: Genetic characterization of pediatric B-cell acute lymphoblastic leukemia in Argentina uncovers molecular heterogeneity and novel variants
Source: Front Pharmacol. 2025 Nov 17;16:1701680. doi: 10.3389/fphar.2025.1701680 (PMC12665890; doi:10.3389/fphar.2025.1701680)
Supplement: Supplementary file 1 [file Supplementaryfile1.xlsx]

## Sheet: Description
Supplementary Material for article "Genetic Characterization of Pediatric B-cell Acute Lymphoblastic Leukemia in Argentina Uncovers Molecular Heterogeneity and Novel Variants"
Description of contents
1. Index of genes for identification of SNV/Indel in RNA-seq data by RNAmut
2. SNVs/Indels identified by RNAmut in LLA samples at diagnosis
2. Results and primers of Sanger sequencing
2. Annotation from variant databases and pathogenicity/oncogenicity predictors
3. Evaluation of SNV/Indel by CTAT-mutations
4. Fusion transcripts identified by STAR-Fusion
5. Index of fusion genes for identification of fusion transcripts in RNA-seq data by RNAmut
6. Comparison of fusion transcripts identified by RNAmut and STAR-Fusion
7. Primers used for confirmation of fusion transcripts by Sanger sequencing
8. ALLSorts vs. ALLCatchR prediction of molecular subtypes

## Sheet: 1.RNAmut_index_SNV_Indel
RNAmut index SNVs
ABL1
ABL2
ADGRL2
ARID1A
ARID2
ASXL1
ASXL3
ATM
BACH2
BCL11B
BCOR
BCR
BRAF
BRD8
CARD11
CARD8
CBL
CBLB
CCND2
CDKN2A
CDKN2B
CHD2
CHD3
CHD4
CREBBP
CRLF2
CSF1R
CSF3R
CTCF
DUSP6
DUX4
EBF1
EED
EGFL7
EML1
EP300
EPOR
ERG
ETV6
EZH2
FBXW7
FGFR4
FLT3
GATA1
GATA3
HDAC1
HIPK1
HIPK2
HLF
IKZF1
IKZF2
IKZF3
IL2RB
IL3
IL7R
JAK1
JAK2
JAK3
KAT6B
KIT
KMT2A
KMT2C
KMT2D
KRAS
LMO2
LRBA
LST1
MDC1
MEF2D
NCOR1
NF1
NLRP3
NLRP8
NOTCH1
NOTCH2
NRAS
NSD2
NT5C2
NUP214
PAX5
PBX1
PDGFRA
PDGFRB
PHF2
PHF6
PTEN
PTPN11
RB1
RUNX1
RUNX2
SETD2
SF3B1
SF3B2
SF3B3
SH2B3
SH3BP5
SIRT1
SOCS2
STIL
SUZ12
TAL1
TAL2
TCF3
TET1
TET2
TLR5
TLX1
TLX3
TP53
TYK2
USH2A
WT1
ZNF384
ZRSR2

## Sheet: 2.RNAmut_results_SNV_Indel
Gene	Mutation (hg38 coordinates)	ProtMut	Reference_Sequence	MutReads	WTReads	VAF (RNA)	Sample	Sanger	OncoKB_classification	OncoKB_mutation_effect	ClinVar	COSMIC	Cancer Genome Interpreter	Primers for Sanger Sequencing
DUX4	chr4:190173967-190173967_Sub:T>A	I65N	NP_001280727.1	657	0	1.00	HLP011	ND	No_info	No_info	No_info	NO	no classification available
NSD2	chr4:1961074-1961074_Sub:G>A	E1099K	NP_001035889.1	19	39	0.33	HLP013	YES	Oncogenic	Gain-of-function	No_info	COSV56386422	known driver	Fw:GCCAGTACCCAGAGACCAAG, Rv: AGTGGGTGATGTCGTTCTCG
ATM	chr11:108252824-108252824_Sub:C>T	P604S	NP_000042.3	32	24	0.57	HLP019	YES	Likely_oncogenic	Likely Loss-of-function	Conflicting interpretations of pathogenicity:​ Benign(9);Likely benign(4);Uncertain significance(2)	COSV53735306	no classification available	Fw: GCTGTTTGACTTTGGCACTGA, Rv: TGTTCACATTCTGGCACGCT
ATM	chr11:108252824-108252824_Sub:C>T	P604S	NP_000042.3	32	33	0.49	HLP021	YES	Likely_oncogenic	Likely Loss-of-function	Conflicting interpretations of pathogenicity:​ Benign(9);Likely benign(4);Uncertain significance(2)	COSV53735306	no classification available	Fw: GCTGTTTGACTTTGGCACTGA, Rv: TGTTCACATTCTGGCACGCT
PAX5	chr9:37020747-37020747_Sub:G>A	P34L	NP_057953.1	146	0	1.00	HNG003	YES	No_info	No_info	No_info	COSV63907110	no classification available	Fw: GACAGGACATGGAGGAGTGAAT, Rv: AGGCTTGATGCTTCCTGTCTC
NRAS	chr1:114716127-114716127_Sub:C>T	G12S	NP_002515.1	16	31	0.34	HNG003	YES	Likely_oncogenic	No_info	pathogenic	COSV54736621	known driver	Fw: GTACAAACTGGTGGTGGTTGGA, Rv: TGGCACTGTACTCTTCTTGTCC
CSF3R	chr1:36473810-36473810_Sub:C>G	G147R	NP_004371.2	92	82	0.53	HNG007	YES	No_info	No_info	No_info	COSV105239728	no classification available	Fw: CCACCTCAACCACACTCAGG,Rv: GTGTTTGCGTGGGATGCAG
ZEB2	chr2:144389983-144389983_Sub:T>C	H1038R	NP_055610.1	39	50	0.52	POS003	YES	No_info	No_info	No_info	COSV57953045	no classification available	Fw: ACTCCGACTCCTGTCTGTCTC, Rv: GATTCATGTGCTGCGAGTACG
TP53	chr17:7675157-7675157_Sub:G>A	P152L	NP_000537.3	15	10	0.60	POS003	ND	Likely_oncogenic	Likely Loss-of-function	pathogenic	COSV52666949	known driver
PTPN11	chr12:112450361-112450362_Sub:GA>TT	D61F	NP_002825.3	23	17	0.58	POS003	YES	oncogenic	Gain-of-function	pathogenic	COSV61013148	no classification available	Fw: AGGAACATGACATCGCGGAG, Rv: GTCGTGTTAAGGGGCTGCT
KRAS	chr12:25227342-25227342_Sub:T>G	Q61P	NP_004976.2	23	14	0.62	POS014	YES	Likely_oncogenic	No_info	likely_pathogenic,pathogenic	COSV55508574	known driver	Fw: GGCAAGAGTGCCTTGACGA, Rv: CTGTCTTGTCTTTGCTGATGTTTC
FLT3	chr13:28028203-28028203_Sub:G>T	N676K	NP_004110.2	128	82	0.61	POS018	YES	Oncogenic	Gain-of-function	likely_pathogenic	COSV54051954	known driver	Fw: ACAGCTCTGAAAGAGAGGCAC, Rv: TGCCTTCAAACAGGCTTTCGG
FLT3	chr13:28018503-28018503_Sub:A>T	D835E	NP_004110.2	81	214	0.28	POS025	YES	Oncogenic	Gain-of-function	pathogenic	COSV54044297	known driver	Fw: ACAGCTCTGAAAGAGAGGCAC, Rv: TGCCTTCAAACAGGCTTTCGG
FLT3	chr13:28018506-28018506_Ins:ACT	R833-D834_Ins:S	NP_004110.2	96	215	0.31	POS025	YES	No_info	No_info	No_info	No, but in-frame insertion in the same site (COSM19736)	no classification available	Fw: ACAGCTCTGAAAGAGAGGCAC, Rv: TGCCTTCAAACAGGCTTTCGG
PAX5	chr9:37020736-37020736_Sub:G>A	R38C	NP_057953.1	25	58	0.30	POS026	YES	No_info	No_info	No_info	COSV63908111	no classification available	Fw: GACAGGACATGGAGGAGTGAAT, AGGCTTGATGCTTCCTGTCTC
NRAS	chr1:114716126-114716126_Sub:C>T	G12D	NP_002515.1	28	51	0.35	POS026	YES	Oncogenic	Gain-of-function	pathogenic	COSV54736383	known driver	Fw: GTACAAACTGGTGGTGGTTGGA, Rv: TGGCACTGTACTCTTCTTGTCC
TP53	chr17:7673820-7673820_Sub:C>G	R267P	NP_000537.3	58	1	0.98	POS037	ND	Likely_oncogenic	Likely Gain-of-function	uncertain_significance,likely_pathogenic	COSV52691512	known driver
IKZF1	chr7:50382674-50382674_Sub:G>T	D186Y	NP_006051.1	57	100	0.36	POS037	ND	No_info	No_info	No_info	COSV58780786	no classification available
NF1	chr17:31235963-31235963_Sub:C>T	R1306*	NP_001035957.1	76	0	1.00	POS038	YES	Likely_oncogenic	No_info	pathogenic	COSV62193951	predicted	Fw: ACTCTACCAACTGCTCTGGA, Rv: CTCAAGGCTCTCTGATGGTTCT
CREBBP	chr16:3736139-3736139_Sub:C>A	G1542V	NP_004371.2	39		1.00	POS038	YES	No_info	No_info	No_info	NO	predicted	Fw: TCAAACAAGCAACTGAAGACAGG, Rv: GACAGGTCATTGGACACGTTG
TCF3	chr19:1621134-1621134_Ins:G	S338fs*10 / S338fsX	NP_003191.1	80	192	0.294	HLP009	ND	Likely_oncogenic	No_info	No_info	NO	no classification available
ETV6	chr12:11650159-11752450_Del:AGC	Q12del	NP_001978.1	15	58	0.21	HLP011	ND	No_info	No_info	No_info	NO	no classification available
								ND=not done

## Sheet: 3.CTAT_results
RNAmut prediction			CTAT Mutations VCF									Normalized nomanclature (Mutalyzer 3)
Sample	Variant	Variant (hg38 coordinates)	chromosome	position (GRCh38)	ID	REF	ALT	QUAL	FILTER	INFO	INFO
HLP009	TCF3_S338fs*10 / S338fsX	chr19:1621134-1621134_Ins:G	chr19	1621133	TCF3	C	CG	763.6	PASS	AC=1;AF=0.5;AN=2;ANN=CG|frameshift_variant&splice_region_variant|HIGH|TCF3|TCF3|transcript|NM_003200.3|Coding|12/19|c.1013dupC|p.Ile339fs|1082/4451|1013/1965|338/654||,CG|frameshift_variant&splice_region_variant|HIGH|TCF3|TCF3|transcript|NM_001136139.2|Coding|11/19|c.1013dupC|p.Ile339fs|1052/4078|1013/1956|338/651||;BaseQRankSum=0.106;DJ=1353;DP=123;Entropy=1.557;ExcessHet=3.0103;FS=0.771;GENE=TC…		NM_003200.3(NP_003191.1):p.(Ile339Aspfs*10)
HLP011	ETV6_Q12del	chr12:11650159-11752450_Del:AGC	not found
HLP011	DUX4_I65N	chr4:190173967-190173967_Sub:T>A	chr4	190173967	DUX4	T	A	18684.1	PASS	AC=2;AF=1;AN=2;ANN=A|missense_variant|MODERATE|DUX4|DUX4|transcript|NM_001293798.1|Coding|1/3|c.194T>A|p.Ile65Asn|194/1574|194/1275|65/424||;DJ=283;DP=615;Entropy=1.557;ExcessHet=3.0103;FS=0;GENE=DUX4;MLEAC=2;MLEAF=1;MQ=60;QD=33.73;SOR=1.761;base_achange="p.Ile65Asn";base_all_mappings=ENST00000563716.5:DUX4::2kb_upstream_variant,processed_transcript::&ENST00000565211.1:DUX4:Q9UBX2:missense_varian…	DUX4;MLEAC=2;MLEAF=1;MQ=60;QD=33.73;SOR=1.761;base_achange="p.Ile65Asn";base_all_mappings=ENST00000563716.5:DUX4::2kb_upstream_variant,processed_transcript::&ENST00000565211.1:DUX4:Q9UBX2:missense_variant:p.Ile65Asn:c.194T>A&ENST00000569241.5:DUX4:Q9UBX2:missense_variant:p.Ile65Asn:c.194T>A&ENST00000570263.5:DUX4:Q9UBX2:missense_variant:p.Ile65Asn:c.194T>A&ENST00000616166.1:DUX4:Q9UBX2:missense_v…	NC_000004.12(NM_001306068.3):c.194T>A; NM_001306068.3(NP_001292997.1):p.(Ile65Asn)
HLP013	NSD2_E1099K	chr4:1961074-1961074_Sub:G>A	chr4	1961074	WHSC1	G	A	681.64	PASS	AC=1;AF=0.5;AN=2;ANN=A|missense_variant|MODERATE|WHSC1|WHSC1|transcript|NM_001042424.2|Coding|18/22|c.3295G>A|p.Glu1099Lys|3471/7572|3295/4098|1099/1365||,A|missense_variant|MODERATE|WHSC1|WHSC1|transcript|NM_133330.2|Coding|20/24|c.3295G>A|p.Glu1099Lys|3789/7886|3295/4098|1099/1365||,A|missense_variant|MODERATE|WHSC1|WHSC1|transcript|NM_133331.2|Coding|19/23|c.3295G>A|p.Glu1099Lys|3609/7706|3295…	WHSC1;MLEAC=1;MLEAF=0.5;MQ=60;MQRankSum=0;QD=7.83;ReadPosRankSum=-0.441;SOMATIC;SOR=0.661;TISSUE=haematopoietic_and_lymphoid_tissue;TUMOR=lymphoid_neoplasm_--_acute_lymphoblastic_B_cell_leukaemia;base_achange="p.Glu1099Lys";base_all_mappings=ENST00000312087.10:NSD2:O96028:NMD_transcript_variant,3_prime_UTR_variant::c.*1578G>A&ENST00000353275.9:NSD2:O96028:NMD_transcript_variant,3_prime_UTR_varian…	NC_000004.12(NM_001042424.2):c.3295G>A; NM_001042424.2(NP_001035889.1):p.(Glu1099Lys)
HLP019	ATM_P604S	chr11:108252824-108252824_Sub:C>T	chr11	108252824	ATM	C	T	653.64	PASS	AC=1;AF=0.5;AN=2;ANN=T|missense_variant|MODERATE|ATM|ATM|transcript|NM_000051.3|Coding|12/63|c.1810C>T|p.Pro604Ser|2195/13147|1810/9171|604/3056||;BaseQRankSum=0.238;COSMIC_ID=COSV53735306;DJ=30324;DP=52;Entropy=0.985;ExcessHet=3.0103;FATHMM=PATHOGENIC;FS=1.107;GENE=ATM;Homopolymer=1;MLEAC=1;MLEAF=0.5;MQ=60;MQRankSum=0;OM;PM;QD=13.07;RS=2227922;ReadPosRankSum=0.561;SAO=1;SOMATIC;SOR=0.839;TISSUE=…	ATM;Homopolymer=1;MLEAC=1;MLEAF=0.5;MQ=60;MQRankSum=0;OM;PM;QD=13.07;RS=2227922;ReadPosRankSum=0.561;SAO=1;SOMATIC;SOR=0.839;TISSUE=central_nervous_system;TUMOR=glioma_--_astrocytoma_Grade_IV;base_achange="p.Pro604Ser";base_all_mappings=ENST00000278616.8:ATM:Q13315:missense_variant:p.Pro604Ser:c.1810C>T&ENST00000452508.6:ATM:Q13315:missense_variant:p.Pro604Ser:c.1810C>T&ENST00000525012.5:ATM::pro…	NC_000011.10(NM_000051.3):c.1810C>T; NM_000051.3(NP_000042.3):p.(Pro604Ser)
HLP021	ATM_P604S	chr11:108252824-108252824_Sub:C>T	chr11	108252824	ATM	C	T	593.64	PASS	AC=1;AF=0.5;AN=2;ANN=T|missense_variant|MODERATE|ATM|ATM|transcript|NM_000051.3|Coding|12/63|c.1810C>T|p.Pro604Ser|2195/13147|1810/9171|604/3056||;BaseQRankSum=-0.366;COSMIC_ID=COSV53735306;DJ=30324;DP=65;Entropy=0.985;ExcessHet=3.0103;FATHMM=PATHOGENIC;FS=3.371;GENE=ATM;Homopolymer=1;MLEAC=1;MLEAF=0.5;MQ=60;MQRankSum=0;OM;PM;QD=9.28;RS=2227922;ReadPosRankSum=-0.324;SAO=1;SOMATIC;SOR=1.035;TISSUE…	ATM;Homopolymer=1;MLEAC=1;MLEAF=0.5;MQ=60;MQRankSum=0;OM;PM;QD=9.28;RS=2227922;ReadPosRankSum=-0.324;SAO=1;SOMATIC;SOR=1.035;TISSUE=central_nervous_system;TUMOR=glioma_--_astrocytoma_Grade_IV;base_achange="p.Pro604Ser";base_all_mappings=ENST00000278616.8:ATM:Q13315:missense_variant:p.Pro604Ser:c.1810C>T&ENST00000452508.6:ATM:Q13315:missense_variant:p.Pro604Ser:c.1810C>T&ENST00000525012.5:ATM::pro…	NC_000011.10(NM_000051.3):c.1810C>T; NM_000051.3(NP_000042.3):p.(Pro604Ser)
HNG003	PAX5_P34L	chr9:37020747-37020747_Sub:G>A	chr9	37020747	PAX5	G	A	5672.06	PASS	AC=2;AF=1;AN=2;ANN=A|missense_variant|MODERATE|PAX5|PAX5|transcript|NM_016734.2|Coding|2/10|c.101C>T|p.Pro34Leu|549/8909|101/1176|34/391||,A|missense_variant|MODERATE|PAX5|PAX5|transcript|NM_001280547.1|Coding|2/9|c.101C>T|p.Pro34Leu|549/8807|101/1074|34/357||,A|missense_variant|MODERATE|PAX5|PAX5|transcript|NM_001280548.1|Coding|2/9|c.101C>T|p.Pro34Leu|549/8822|101/1089|34/362||,A|missense_varia…	PAX5;MLEAC=2;MLEAF=1;MQ=60;QD=30.33;SOMATIC;SOR=0.994;TISSUE=stomach;TUMOR=carcinoma_--_intestinal_adenocarcinoma;base_achange="p.Pro34Leu";base_all_mappings=ENST00000358127.9:PAX5:Q02548:missense_variant:p.Pro34Leu:c.101C>T&ENST00000377840.6:PAX5:Q02548:missense_variant,NMD_transcript_variant:p.Pro34Leu:c.101C>T&ENST00000377847.6:PAX5:Q02548:missense_variant:p.Pro34Leu:c.101C>T&ENST00000377852.7…	NC_000009.12(NM_016734.2):c.101C>T; NM_016734.2(NP_057953.1):p.(Pro34Leu)
HNG003	NRAS_G12S	chr1:114716127-114716127_Sub:C>T	chr1	114716127	NRAS	C	T	498.64	PASS	AC=1;AF=0.5;AN=2;ANN=T|missense_variant|MODERATE|NRAS|NRAS|transcript|NM_002524.4|Coding|2/7|c.34G>A|p.Gly12Ser|288/4454|34/570|12/189||;BaseQRankSum=0.731;COSMIC_ID=COSV54736621;DJ=50;DP=57;Entropy=1.664;ExcessHet=3.0103;FATHMM=PATHOGENIC;FS=5.699;GENE=NRAS;MLEAC=1;MLEAF=0.5;MQ=60;MQRankSum=0;QD=8.9;ReadPosRankSum=0.957;SOMATIC;SOR=1.609;TISSUE=haematopoietic_and_lymphoid_tissue;TUMOR=haematopoi…	NRAS;MLEAC=1;MLEAF=0.5;MQ=60;MQRankSum=0;QD=8.9;ReadPosRankSum=0.957;SOMATIC;SOR=1.609;TISSUE=haematopoietic_and_lymphoid_tissue;TUMOR=haematopoietic_neoplasm_--_acute_myeloid_leukaemia;base_achange="p.Gly12Ser";base_all_mappings=ENST00000261443.9:CSDE1:O75534:2kb_downstream_variant::c.*2042G>A&ENST00000339438.10:CSDE1:O75534:2kb_downstream_variant::c.*2042G>A&ENST00000358528.9:CSDE1:O75534:2kb_d…	NC_000001.11(NM_002524.4):c.34G>A; NM_002524.4(NP_002515.1):p.(Gly12Ser)
HNG007	CSF3R_G147R	chr1:36473810-36473810_Sub:C>G	chr1	36473810	CSF3R	C	G	1494.64	PASS	AC=1;AF=0.5;AN=2;ANN=G|missense_variant|MODERATE|CSF3R|CSF3R|transcript|NM_156039.3|Coding|5/17|c.439G>C|p.Gly147Arg|1023/3490|439/2592|147/863||,G|missense_variant|MODERATE|CSF3R|CSF3R|transcript|NM_000760.3|Coding|5/17|c.439G>C|p.Gly147Arg|1023/3409|439/2511|147/836||,G|missense_variant|MODERATE|CSF3R|CSF3R|transcript|NM_172313.2|Coding|5/18|c.439G>C|p.Gly147Arg|1023/2989|439/2352|147/783||;Bas…	CSF3R;MLEAC=1;MLEAF=0.5;MQ=60;MQRankSum=0;QD=12.46;ReadPosRankSum=0.686;SOR=0.65;base_achange="p.Gly147Arg";base_all_mappings=ENST00000331941.6:CSF3R:Q99062:missense_variant:p.Gly147Arg:c.439G>C&ENST00000361632.8:CSF3R:Q99062:missense_variant:p.Gly147Arg:c.439G>C&ENST00000373103.5:CSF3R:Q99062:missense_variant:p.Gly147Arg:c.439G>C&ENST00000373104.5:CSF3R:Q99062:missense_variant:p.Gly147Arg:c.439G…	NC_000001.11(NM_000760.4):c.439G>C; NM_000760.4(NP_000751.1):p.(Gly147Arg)
POS003	TP53_P152L	chr2:144389983-144389983_Sub:T>C	chr17	7675157	TP53	G	A	325.64	PASS	AC=1;AF=0.5;AN=2;ANN=A|missense_variant|MODERATE|TP53|TP53|transcript|NM_000546.5|Coding|5/11|c.455C>T|p.Pro152Leu|657/2591|455/1182|152/393||,A|missense_variant|MODERATE|TP53|TP53|transcript|NM_001126115.1|Coding|1/7|c.59C>T|p.Pro20Leu|337/2271|59/786|20/261||,A|missense_variant|MODERATE|TP53|TP53|transcript|NM_001126116.1|Coding|1/8|c.59C>T|p.Pro20Leu|337/2404|59/630|20/209||,A|missense_variant…	TP53;MLEAC=1;MLEAF=0.5;MQ=60;MQRankSum=0;QD=9.3;ReadPosRankSum=-0.017;SOMATIC;SOR=0.631;TISSUE=central_nervous_system;TUMOR=glioma_--_astrocytoma_Grade_IV;base_achange="p.Pro113Leu";base_all_mappings=ENST00000269305.8:TP53:P04637:missense_variant:p.Pro152Leu:c.455C>T&ENST00000359597.8:TP53::missense_variant:p.Pro152Leu:c.455C>T&ENST00000413465.6:TP53::missense_variant:p.Pro152Leu:c.455C>T&ENST000…	NC_000017.11(NM_000546.5):c.455C>T; NM_000546.5(NP_000537.3):p.(Pro152Leu)
POS003	ZEB2_H1038R	chr17:7675157-7675157_Sub:G>A	chr2	144389983	ZEB2	T	C	824.64	PASS	AC=1;AF=0.5;AN=2;ANN=C|missense_variant|MODERATE|ZEB2|ZEB2|transcript|NM_014795.3|Coding|10/10|c.3113A>G|p.His1038Arg|3635/9243|3113/3645|1038/1214||,C|missense_variant|MODERATE|ZEB2|ZEB2|transcript|NM_001171653.1|Coding|9/9|c.3041A>G|p.His1014Arg|3563/9171|3041/3573|1014/1190||;BaseQRankSum=-0.999;COSMIC_ID=COSV57953045;DJ=45;DP=92;Entropy=0.863;ExcessHet=3.0103;FATHMM=PATHOGENIC;FS=0;GENE=ZEB2;…	ZEB2;MLEAC=1;MLEAF=0.5;MQ=60;MQRankSum=0;QD=9.16;ReadPosRankSum=0.45;SOMATIC;SOR=0.701;TISSUE=haematopoietic_and_lymphoid_tissue;TUMOR=lymphoid_neoplasm_--_acute_lymphoblastic_leukaemia;base_achange="p.His1063Arg";base_all_mappings=ENST00000303660.8:ZEB2::missense_variant:p.His1037Arg:c.3110A>G&ENST00000409487.7:ZEB2:O60315:missense_variant:p.His1038Arg:c.3113A>G&ENST00000419938.5:ZEB2::intron_va…	NC_000002.12(NM_014795.3):c.3113A>G; NM_014795.3(NP_055610.1):p.(His1038Arg)
POS003	PTPN11_D61F	chr12:112450361-112450362_Sub:GA>TT	chr12	112450361	PTPN11	G	T	832.64	PASS	AC=1;AF=0.5;AN=2;ANN=T|missense_variant|MODERATE|PTPN11|PTPN11|transcript|NM_002834.3|Coding|3/16|c.181G>T|p.Asp61Tyr|561/6283|181/1782|61/593||,T|missense_variant|MODERATE|PTPN11|PTPN11|transcript|NM_080601.1|Coding|3/11|c.181G>T|p.Asp61Tyr|561/2053|181/1383|61/460||;BaseQRankSum=3.214;COSMIC_ID=COSV61004841;DJ=43;DP=88;Entropy=1.449;ExcessHet=3.0103;FATHMM=PATHOGENIC;FS=0.897;GENE=PTPN11;MLEAC=…	PTPN11;MLEAC=1;MLEAF=0.5;MQ=60;MQRankSum=0;QD=9.68;ReadPosRankSum=1.628;SOMATIC;SOR=0.686;TISSUE=autonomic_ganglia;TUMOR=neuroblastoma_--_NS;base_achange="p.Asp61Tyr";base_all_mappings=ENST00000351677.6:PTPN11:Q06124:missense_variant:p.Asp61Tyr:c.181G>T&ENST00000392597.5:PTPN11:Q06124:missense_variant:p.Asp61Tyr:c.181G>T&ENST00000635625.1:PTPN11:Q06124:missense_variant:p.Asp61Tyr:c.181G>T;base_cc…	NM_002834.3(NP_002825.3):p.(Asp61Tyr)
	PTPN11_D61F	chr12:112450361-112450362_Sub:GA>TT	chr12	112450362	PTPN11	A	T	832.64	PASS	AC=1;AF=0.5;AN=2;ANN=T|missense_variant|MODERATE|PTPN11|PTPN11|transcript|NM_002834.3|Coding|3/16|c.182A>T|p.Asp61Val|562/6283|182/1782|61/593||,T|missense_variant|MODERATE|PTPN11|PTPN11|transcript|NM_080601.1|Coding|3/11|c.182A>T|p.Asp61Val|562/2053|182/1383|61/460||;BaseQRankSum=2.356;COSMIC_ID=COSV61004983;DJ=44;DP=88;Entropy=1.557;ExcessHet=3.0103;FATHMM=PATHOGENIC;FS=0.897;GENE=PTPN11;MLEAC=…	PTPN11;MLEAC=1;MLEAF=0.5;MQ=60;MQRankSum=0;QD=9.68;ReadPosRankSum=1.458;SOMATIC;SOR=0.686;TISSUE=haematopoietic_and_lymphoid_tissue;TUMOR=haematopoietic_neoplasm_--_juvenile_myelomonocytic_leukaemia;base_achange="p.Asp61Val";	NM_002834.3(NP_002825.3):p.(Asp61Val)
POS014	KRAS_Q61P	chr12:25227342-25227342_Sub:T>G	chr12	25227342	KRAS	T	G	897.64	PASS	AC=1;AF=0.5;AN=2;ANN=G|missense_variant|MODERATE|KRAS|KRAS|transcript|NM_033360.3|Coding|3/6|c.182A>C|p.Gln61Pro|374/5889|182/570|61/189||,G|missense_variant|MODERATE|KRAS|KRAS|transcript|NM_004985.4|Coding|3/5|c.182A>C|p.Gln61Pro|374/5765|182/567|61/188||;BaseQRankSum=-2.948;COSMIC_ID=COSV55508574;DJ=70;DP=80;Entropy=1.842;ExcessHet=3.0103;FATHMM=PATHOGENIC;FS=8.776;GENE=KRAS;MLEAC=1;MLEAF=0.5;M…	KRAS;MLEAC=1;MLEAF=0.5;MQ=60;MQRankSum=0;QD=12.13;ReadPosRankSum=0.103;SOMATIC;SOR=0.195;TISSUE=testis;TUMOR=germ_cell_tumour_--_seminoma;base_achange="p.Gln61Pro";base_all_mappings=ENST00000256078.9:KRAS:P01116:missense_variant:p.Gln61Pro:c.182A>C&ENST00000311936.8:KRAS:P01116:missense_variant:p.Gln61Pro:c.182A>C&ENST00000557334.5:KRAS::intron_variant::c.112-17431A>C&ENST00000620933.1:AC092794.2…	NM_033360.3(NP_203524.1):p.(Gln61Pro)
POS018	FLT3_N676K	chr13:28028203-28028203_Sub:G>T	chr13	28028203	FLT3	G	T	3871.64	PASS	AC=1;AF=0.5;AN=2;ANN=T|missense_variant|MODERATE|FLT3|FLT3|transcript|NM_004119.2|Coding|16/24|c.2028C>A|p.Asn676Lys|2110/3842|2028/2982|676/993||;BaseQRankSum=2.98;COSMIC_ID=COSV54042688;DJ=25;DP=238;Entropy=1.95;ExcessHet=3.0103;FATHMM=PATHOGENIC;FS=2.496;GENE=FLT3;MLEAC=1;MLEAF=0.5;MQ=60;MQRankSum=0;QD=17.76;ReadPosRankSum=0.897;SOMATIC;SOR=0.906;TISSUE=haematopoietic_and_lymphoid_tissue;TUMOR…	FLT3;MLEAC=1;MLEAF=0.5;MQ=60;MQRankSum=0;QD=17.76;ReadPosRankSum=0.897;SOMATIC;SOR=0.906;TISSUE=haematopoietic_and_lymphoid_tissue;TUMOR=haematopoietic_neoplasm_--_acute_myeloid_leukaemia;base_achange="p.Asn676Lys";base_all_mappings=ENST00000241453.12:FLT3:P36888:missense_variant:p.Asn676Lys:c.2028C>A&ENST00000380987.2:FLT3::missense_variant,NMD_transcript_variant:p.Asn676Lys:c.2028C>A;base_cchan…	NC_000013.11(NM_004119.2):c.2028C>A; NM_004119.2(NP_004110.2):p.(Asn676Lys)
POS025	FLT3_D835E	chr13:28018503-28018503_Sub:A>T	chr13	28018503	FLT3	A	T	2518.64	PASS	AC=1;AF=0.5;AN=2;ANN=T|missense_variant|MODERATE|FLT3|FLT3|transcript|NM_004119.2|Coding|20/24|c.2505T>A|p.Asp835Glu|2587/3842|2505/2982|835/993||;BaseQRankSum=3.318;COSMIC_ID=COSV54045054;DJ=36;DP=154;Entropy=1.842;ExcessHet=3.0103;FATHMM=PATHOGENIC;FS=5.954;GENE=FLT3;MLEAC=1;MLEAF=0.5;MQ=60;MQRankSum=0;QD=16.57;ReadPosRankSum=1.051;SOMATIC;SOR=0.553;TISSUE=haematopoietic_and_lymphoid_tissue;TUM…	FLT3;MLEAC=1;MLEAF=0.5;MQ=60;MQRankSum=0;QD=16.57;ReadPosRankSum=1.051;SOMATIC;SOR=0.553;TISSUE=haematopoietic_and_lymphoid_tissue;TUMOR=haematopoietic_neoplasm_--_acute_myeloid_leukaemia;base_achange="p.Asp835Glu";base_all_mappings=ENST00000241453.12:FLT3:P36888:missense_variant:p.Asp835Glu:c.2505T>A&ENST00000380987.2:FLT3::NMD_transcript_variant,3_prime_UTR_variant::c.*417T>A;base_cchange="c.25…	NC_000013.11(NM_004119.2):c.2505T>A; NM_004119.2(NP_004110.2):p.(Asp835Glu)
POS025	FLT3_R833-D834_Ins:S	chr13:28018506-28018506_Ins:ACT	chr13	28018505	FLT3	C	CACT	2518.6	PASS	AC=1;AF=0.5;AN=2;ANN=CACT|inframe_insertion|MODERATE|FLT3|FLT3|transcript|NM_004119.2|Coding|20/24|c.2502_2503insAGT|p.Arg834_Asp835insSer|2584/3842|2502/2982|834/993||;BaseQRankSum=-1.729;DJ=38;DP=172;Entropy=1.842;ExcessHet=3.0103;FS=5.954;GENE=FLT3;MLEAC=1;MLEAF=0.5;MQ=60;MQRankSum=0;QD=16.57;ReadPosRankSum=0.877;SOR=0.553;base_achange="p.Arg834_Asp835insSer";base_all_mappings=ENST00000241453.…	FLT3;MLEAC=1;MLEAF=0.5;MQ=60;MQRankSum=0;QD=16.57;ReadPosRankSum=0.877;SOR=0.553;base_achange="p.Arg834_Asp835insSer";base_all_mappings=ENST00000241453.12:FLT3:P36888:inframe_insertion:p.Arg834_Asp835insSer:c.2502_2503insAGT&ENST00000380987.2:FLT3::NMD_transcript_variant,3_prime_UTR_variant::c.*414_*415insAGT;base_cchange="c.2502_2503insAGT";base_coding="Yes";base_hugo="FLT3";base_numsample=1;bas…	NC_000013.11(NM_004119.2):c.2502_2503insAGT; NM_004119.2(NP_004110.2):p.(Arg834_Asp835insSer)
POS026	PAX5_R38C	chr9:37020736-37020736_Sub:G>A	chr9	37020736	PAX5	G	A	815.64	PASS	AC=1;AF=0.5;AN=2;ANN=A|missense_variant|MODERATE|PAX5|PAX5|transcript|NM_016734.2|Coding|2/10|c.112C>T|p.Arg38Cys|560/8909|112/1176|38/391||,A|missense_variant|MODERATE|PAX5|PAX5|transcript|NM_001280547.1|Coding|2/9|c.112C>T|p.Arg38Cys|560/8807|112/1074|38/357||,A|missense_variant|MODERATE|PAX5|PAX5|transcript|NM_001280548.1|Coding|2/9|c.112C>T|p.Arg38Cys|560/8822|112/1089|38/362||,A|missense_var…	PAX5;MLEAC=1;MLEAF=0.5;MQ=60;MQRankSum=0;QD=6.53;ReadPosRankSum=-0.183;SOMATIC;SOR=0.629;TISSUE=stomach;TUMOR=carcinoma_--_intestinal_adenocarcinoma;base_achange="p.Arg38Cys";base_all_mappings=ENST00000358127.9:PAX5:Q02548:missense_variant:p.Arg38Cys:c.112C>T&ENST00000377840.6:PAX5:Q02548:missense_variant,NMD_transcript_variant:p.Arg38Cys:c.112C>T&ENST00000377847.6:PAX5:Q02548:missense_variant:p.…	NC_000009.12(NM_016734.2):c.112C>T; NM_016734.2(NP_057953.1):p.(Arg38Cys)
POS026	NRAS_G12D	chr1:114716126-114716126_Sub:C>T	chr1	114716126	NRAS	C	T	413.64	PASS	AC=1;AF=0.5;AN=2;ANN=T|missense_variant|MODERATE|NRAS|NRAS|transcript|NM_002524.4|Coding|2/7|c.35G>A|p.Gly12Asp|289/4454|35/570|12/189||;BaseQRankSum=0.281;COSMIC_ID=COSV54736383;DJ=51;DP=73;Entropy=1.664;ExcessHet=3.0103;FATHMM=PATHOGENIC;FS=0;GENE=NRAS;MLEAC=1;MLEAF=0.5;MQ=60;MQRankSum=0;QD=5.67;ReadPosRankSum=-0.505;SOMATIC;SOR=0.793;TISSUE=skin;TUMOR=carcinoma_--_basal_cell_carcinoma;base_ach…	NRAS;MLEAC=1;MLEAF=0.5;MQ=60;MQRankSum=0;QD=5.67;ReadPosRankSum=-0.505;SOMATIC;SOR=0.793;TISSUE=skin;TUMOR=carcinoma_--_basal_cell_carcinoma;base_achange="p.Gly12Asp";base_all_mappings=ENST00000261443.9:CSDE1:O75534:2kb_downstream_variant::c.*2043G>A&ENST00000339438.10:CSDE1:O75534:2kb_downstream_variant::c.*2043G>A&ENST00000358528.9:CSDE1:O75534:2kb_downstream_variant::c.*2043G>A&ENST00000369530…	NC_000001.11(NM_002524.4):c.35G>A; NM_002524.4(NP_002515.1):p.(Gly12Asp)
POS037	TP53_R267P	chr17:7673820-7673820_Sub:C>G	chr17	7673820	TP53	C	G	1569.06	PASS	AC=2;AF=1;AN=2;ANN=G|missense_variant|MODERATE|TP53|TP53|transcript|NM_000546.5|Coding|8/11|c.800G>C|p.Arg267Pro|1002/2591|800/1182|267/393||,G|missense_variant|MODERATE|TP53|TP53|transcript|NM_001126115.1|Coding|4/7|c.404G>C|p.Arg135Pro|682/2271|404/786|135/261||,G|missense_variant|MODERATE|TP53|TP53|transcript|NM_001126116.1|Coding|4/8|c.404G>C|p.Arg135Pro|682/2404|404/630|135/209||,G|missense_…	TP53;MLEAC=2;MLEAF=1;MQ=60;MQRankSum=0;QD=24.91;ReadPosRankSum=-0.743;SOMATIC;SOR=0.535;TISSUE=lung;TUMOR=carcinoma_--_non_small_cell_carcinoma;base_achange="p.Arg228Pro";base_all_mappings=ENST00000269305.8:TP53:P04637:missense_variant:p.Arg267Pro:c.800G>C&ENST00000359597.8:TP53::missense_variant:p.Arg267Pro:c.800G>C&ENST00000413465.6:TP53::intron_variant::c.782+361G>C&ENST00000420246.6:TP53:P046…	NC_000017.11(NM_000546.5):c.800G>C; NM_000546.5(NP_000537.3):p.(Arg267Pro)
POS037	IKZF1_D186Y	chr7:50382674-50382674_Sub:G>T	chr7	50382674	IKZF1	G	T	1505.64	PASS	AC=1;AF=0.5;AN=2;ANN=T|missense_variant|MODERATE|IKZF1|IKZF1|transcript|NM_006060.5|Coding|5/8|c.556G>T|p.Asp186Tyr|824/6301|556/1560|186/519||,T|missense_variant|MODERATE|IKZF1|IKZF1|transcript|NM_001291839.1|Coding|4/6|c.295G>T|p.Asp99Tyr|341/5692|295/1173|99/390||,T|missense_variant|MODERATE|IKZF1|IKZF1|transcript|NM_001220765.2|Coding|5/7|c.556G>T|p.Asp186Tyr|824/6175|556/1434|186/477||,T|mis…	IKZF1;MLEAC=1;MLEAF=0.5;MQ=60;MQRankSum=0;QD=6.94;ReadPosRankSum=-1.381;SOMATIC;SOR=0.741;TISSUE=haematopoietic_and_lymphoid_tissue;TUMOR=lymphoid_neoplasm_--_acute_lymphoblastic_leukaemia;base_achange="p.Asp186Tyr";base_all_mappings=ENST00000331340.8:IKZF1:Q13422:missense_variant:p.Asp186Tyr:c.556G>T&ENST00000343574.9:IKZF1:Q13422:missense_variant:p.Asp99Tyr:c.295G>T&ENST00000346667.8:IKZF1::int…	NC_000007.14(NM_006060.5):c.556G>T; NM_006060.5(NP_006051.1):p.(Asp186Tyr)
POS038	NF1_R1306*	chr17:31235963-31235963_Sub:C>T	chr17	31235963	NF1	C	T	2155.06	PASS	AC=2;AF=1;AN=2;ANN=T|stop_gained|HIGH|NF1|NF1|transcript|NM_001042492.2|Coding|29/58|c.3916C>T|p.Arg1306*|4299/12425|3916/8520|1306/2839||,T|stop_gained|HIGH|NF1|NF1|transcript|NM_000267.3|Coding|29/57|c.3916C>T|p.Arg1306*|4299/12362|3916/8457|1306/2818||;COSMIC_ID=COSV62193951;DJ=36802;DP=62;Entropy=1.842;ExcessHet=3.0103;FATHMM=PATHOGENIC;FS=0;GENE=NF1;MLEAC=2;MLEAF=1;MQ=60;QD=30.63;SOMATIC;SOR…	NF1;MLEAC=2;MLEAF=1;MQ=60;QD=30.63;SOMATIC;SOR=1.773;TISSUE=soft_tissue;TUMOR=neurofibroma_--_NS;base_achange="p.Arg1306Ter";base_all_mappings=ENST00000356175.7:NF1:P21359:stop_gained:p.Arg1306Ter:c.3916C>T&ENST00000358273.9:NF1:P21359:stop_gained:p.Arg1306Ter:c.3916C>T;base_cchange="c.3916C>T";base_coding="Yes";base_hugo="NF1";base_numsample=1;base_samples="POS038";base_so="stop_gained";base_tra…	NC_000017.11(NM_001042492.2):c.3916C>T; NM_001042492.2(NP_001035957.1):p.(Arg1306*)
POS038	CREBBP_G1542V	chr16:3736139-3736139_Sub:C>A	chr16	3736139	CREBBP	C	A	1763.06	PASS	AC=2;AF=1;AN=2;ANN=A|missense_variant|MODERATE|CREBBP|CREBBP|transcript|NM_004380.2|Coding|28/31|c.4625G>T|p.Gly1542Val|4829/10196|4625/7329|1542/2442||,A|missense_variant|MODERATE|CREBBP|CREBBP|transcript|NM_001079846.1|Coding|27/30|c.4511G>T|p.Gly1504Val|4715/10082|4511/7215|1504/2404||;DJ=4410;DP=64;Entropy=1.449;ExcessHet=3.0103;FS=0;GENE=CREBBP;MLEAC=2;MLEAF=1;MQ=60;QD=29.88;SOR=0.95;base_ac…	CREBBP;MLEAC=2;MLEAF=1;MQ=60;QD=29.88;SOR=0.95;base_achange="p.Gly1542Val";base_all_mappings=ENST00000262367.10:CREBBP:Q92793:missense_variant:p.Gly1542Val:c.4625G>T&ENST00000382070.7:CREBBP:Q92793:missense_variant:p.Gly1504Val:c.4511G>T;base_cchange="c.4625G>T";base_coding="Yes";base_hugo="CREBBP";base_numsample=1;base_samples="POS038";base_so="missense_variant";base_transcript="ENST00000262367.…	NC_000016.10(NM_004380.3):c.4625G>T; NM_004380.3(NP_004371.2):p.(Gly1542Val)

## Sheet: 4.STAR-Fusion_results
fusion_upstream.gene	Position_upstream.gene	fusion_downstream.gene	Position_downstream.gene	Fusion.gene	distance(kb)	distance_cat	type
ABHD17B	71862551	CEMIP2	71750385	ABHD17B - CEMIP2	112.166	100-199Kb	intrachromosomal (del)
AC006427.2	16323036	AC097515.1	16426365	AC006427.2 - AC097515.1	103.329	100-199Kb	intrachromosomal (del)
AC006427.2	16323036	TAPT1-AS1	16238771	AC006427.2 - TAPT1-AS1	84.265	<100Kb	intrachromosomal (del)
AC007952.4		MT-RNR2		AC007952.4 - MT-RNR2	0	NA	interchromosomal
AC010332.1	52392788	ZNF880	52373111	AC010332.1 - ZNF880	19.677	<100Kb	intrachromosomal (del)
AC010615.2		RN7SL2		AC010615.2 - RN7SL2	0	NA	interchromosomal
AC018450.1	143123576	SLC9A9-AS2	143381944	AC018450.1 - SLC9A9-AS2	258.368	200-299Kb	intrachromosomal (del)
AC019118.2	3145547	LINC01250	2966675	AC019118.2 - LINC01250	178.872	100-199Kb	intrachromosomal (del)
AC044810.2	7879007	OVCH2	7704674	AC044810.2 - OVCH2	174.333	100-199Kb	intrachromosomal (del)
AC068756.1	80761438	AC108690.1	80633971	AC068756.1 - AC108690.1	127.467	100-199Kb	intrachromosomal (del)
AC095050.1	175402971	AC022325.2	175236698	AC095050.1 - AC022325.2	166.273	100-199Kb	intrachromosomal (del)
AC096711.2	131975923	RPL7AP28	131857922	AC096711.2 - RPL7AP28	118.001	100-199Kb	intrachromosomal (del)
AC104653.2	113830852	AC104653.1	113831585	AC104653.2 - AC104653.1	0.733	<100Kb	intrachromosomal (del)
AC108865.1	186891368	AC110772.2	187019821	AC108865.1 - AC110772.2	128.453	100-199Kb	intrachromosomal (del)
AC109466.1	165007412	AC008415.1	165348898	AC109466.1 - AC008415.1	341.486	>300Kb	intrachromosomal (del)
AC127502.3	30513698	AC127502.1	30474356	AC127502.3 - AC127502.1	39.342	<100Kb	intrachromosomal (del)
AC138393.1		SEPTIN14		AC138393.1 - SEPTIN14	0	NA	interchromosomal
AL022157.1	57127058	FAAH2	57292498	AL022157.1 - FAAH2	165.44	100-199Kb	intrachromosomal (del)
AL031123.1	6710872	LY86-AS1	6569489	AL031123.1 - LY86-AS1	141.383	100-199Kb	intrachromosomal (del)
AL163541.1	109730943	MYO16-AS1	109201487	AL163541.1 - MYO16-AS1	529.456	>300Kb	intrachromosomal (del)
AL365295.1	53189936	AL356020.1	53156243	AL365295.1 - AL356020.1	33.693	<100Kb	intrachromosomal (del)
AL591378.1	33725628	DMD	33020200	AL591378.1 - DMD	705.428	>300Kb	intrachromosomal (del)
BUB3	123162828	LINC02641	123361319	BUB3 - LINC02641	198.491	100-199Kb	intrachromosomal (del)
CXCR4	136118046	PTMA	231711348	CXCR4 - PTMA	95593.3	>1000Kb	intrachromosomal (del)
CYTH1	78782202	USP36	78838750	CYTH1 - USP36	56.548	<100Kb	intrachromosomal (del)
DBF4B	44723022	EFTUD2	44876100	DBF4B - EFTUD2	153.078	100-199Kb	intrachromosomal (del)
DUX4		IGH@-ext		DUX4 - IGH@-ext	0	NA	interchromosomal
EIF4A1		PTMA		EIF4A1 - PTMA	0	NA	interchromosomal
EIF4E3	71690010	FOXP1	71493555	EIF4E3 - FOXP1	196.455	100-199Kb	intrachromosomal (del)
EP300		ZNF384		EP300 - ZNF384	0	NA	interchromosomal
ERG	38445404	LINC01423	38333376	ERG - LINC01423	112.028	100-199Kb	intrachromosomal (del)
ETV6		RUNX1		ETV6 - RUNX1	0	NA	interchromosomal
FBXW7	152382189	AC079340.1	152148126	FBXW7 - AC079340.1	234.063	200-299Kb	intrachromosomal (del)
FOXO1	40665583	LINC00598	40474095	FOXO1 - LINC00598	191.488	100-199Kb	intrachromosomal (del)
GDAP1	74363053	MIR2052HG	74612853	GDAP1 - MIR2052HG	249.8	200-299Kb	intrachromosomal (del)
H4C5	26205098	BTN2A3P	26421513	H4C5 - BTN2A3P	216.415	200-299Kb	intrachromosomal (del)
HMGXB3	150037527	ARHGEF37	149621733	HMGXB3 - ARHGEF37	415.794	>300Kb	intrachromosomal (del)
KANSL1	46094560	ARL17A	46570869	KANSL1 - ARL17A	476.309	>300Kb	intrachromosomal (del)
KRCC1	88034134	AC068279.2	87323696	KRCC1 - AC068279.2	710.438	>300Kb	intrachromosomal (del)
LIMD1	45596287	PTPN23	47396143	LIMD1 - PTPN23	1799.86	>1000Kb	intrachromosomal (del)
LINC00402	74231752	AL353660.1	74331952	LINC00402 - AL353660.1	100.2	100-199Kb	intrachromosomal (del)
LINC00670	12590748	MYOCD	12705128	LINC00670 - MYOCD	114.38	100-199Kb	intrachromosomal (del)
LINC01222	199020818	MIR181A1HG	198900569	LINC01222 - MIR181A1HG	120.249	100-199Kb	intrachromosomal (del)
LINC01237	241882635	LINC01881	242094887	LINC01237 - LINC01881	212.252	200-299Kb	intrachromosomal (del)
LINC02728	78425337	GAB2	78280901	LINC02728 - GAB2	144.436	100-199Kb	intrachromosomal (del)
LRBA	150761783	SH3D19	151149561	LRBA - SH3D19	387.778	>300Kb	intrachromosomal (del)
LRRC8B	89584789	LRRC8C	89686470	LRRC8B - LRRC8C	101.681	100-199Kb	intrachromosomal (del)
MBP	77132580	CTDP1	79695225	MBP - CTDP1	2562.64	>1000Kb	intrachromosomal (del)
MEF2D	156479290	BCL9	147623842	MEF2D - BCL9	8855.45	>1000Kb	intrachromosomal (del)
NFIA-AS2	60941180	AC099792.1	60826585	NFIA-AS2 - AC099792.1	114.595	100-199Kb	intrachromosomal (del)
NRIP1	15064745	LINC02246	14857708	NRIP1 - LINC02246	207.037	200-299Kb	intrachromosomal (del)
NUDT11	51491670	AC233976.1	51357027	NUDT11 - AC233976.1	134.643	100-199Kb	intrachromosomal (del)
P2RY8	1536921	CRLF2	1212636	P2RY8 - CRLF2	324.285	>300Kb	intrachromosomal (del)
PARG	49885203	BMS1	42791627	PARG - BMS1	7093.58	>1000Kb	intrachromosomal (del)
PAX5		ETV6		PAX5 - ETV6	0	NA	interchromosomal
PCDHGB2	141362556	PCDHGA11	141494807	PCDHGB2 - PCDHGA11	132.251	100-199Kb	intrachromosomal (del)
PFKFB3	6226365	LINC02649	6326546	PFKFB3 - LINC02649	100.181	100-199Kb	intrachromosomal (del)
PMS2P11	77015855	CCDC146	77167658	PMS2P11 - CCDC146	151.803	100-199Kb	intrachromosomal (del)
PMS2P6	73097567	CCDC146	77167658	PMS2P6 - CCDC146	4070.09	>1000Kb	intrachromosomal (del)
PMS2P9	42791627	CCDC146	77167658	PMS2P9 - CCDC146	34376	>1000Kb	intrachromosomal (del)
PPP2R2D	131947791	JAKMIP3	132104672	PPP2R2D - JAKMIP3	156.881	100-199Kb	intrachromosomal (del)
PRKCH	61530595	AL355916.1	61650962	PRKCH - AL355916.1	120.367	100-199Kb	intrachromosomal (del)
PTS	112237506	LINC02762	112358103	PTS - LINC02762	120.597	100-199Kb	intrachromosomal (del)
RAD23A	12949408	FARSA	12928683	RAD23A - FARSA	20.725	<100Kb	intrachromosomal (del)
RN7SL767P		RN7SL555P		RN7SL767P - RN7SL555P	0	NA	interchromosomal
RNASET2	166956097	Z94721.1	166969812	RNASET2 - Z94721.1	13.715	<100Kb	intrachromosomal (del)
RNU1-1		RNU5B-1		RNU1-1 - RNU5B-1	0	NA	interchromosomal
RNU2-2P		SNORA73A		RNU2-2P - SNORA73A	0	NA	interchromosomal
SCAF8		FER1L4		SCAF8 - FER1L4	0	NA	interchromosomal
SLC7A14-AS1		PDPK1		SLC7A14-AS1 - PDPK1	0	NA	interchromosomal
SNAP47	227748233	ZNF678	227646544	SNAP47 - ZNF678	101.689	100-199Kb	intrachromosomal (del)
SNORD3A		MT-RNR2		SNORD3A - MT-RNR2	0	NA	interchromosomal
SNORD3A		SNORD3P1		SNORD3A - SNORD3P1	0	NA	interchromosomal
SNORD3D		MT-RNR2		SNORD3D - MT-RNR2	0	NA	interchromosomal
SUZ12P1	30769965	CRLF3	30774344	SUZ12P1 - CRLF3	4.379	<100Kb	intrachromosomal (del)
TCF3		FLI1		TCF3 - FLI1	0	NA	interchromosomal
TCF3		PBX1		TCF3 - PBX1	0	NA	interchromosomal
TFG	100720058	ADGRG7	100629598	TFG - ADGRG7	90.46	<100Kb	intrachromosomal (del)
TRDV2	22422881	TRAC	22547506	TRDV2 - TRAC	124.625	100-199Kb	intrachromosomal (del)
UMAD1	7801743	GLCCI1	8003908	UMAD1 - GLCCI1	202.165	200-299Kb	intrachromosomal (del)
USP22		RN7SL5P		USP22 - RN7SL5P	0	NA	interchromosomal
VTI1A	112668998	AL158212.1	112888735	VTI1A - AL158212.1	219.737	200-299Kb	intrachromosomal (del)

## Sheet: 5.RNAmut_index_fusion
RNAmut index Fusions
ABHD17B-CEMIP2
ABL1-CENPC
ABL1-ETV6
ABL1-FOXP1
ABL1-LSM14A
ABL1-NUP153
ABL1-NUP214
ABL1-RANBP2
ABL1-RCSD1
ABL1-SFPQ
ABL1-SNX2
ABL1-SPTAN1
ABL1-ZMIZ1
ABL2-PAG1
ABL2-RCSD1
ABL2-ZC3HAV1
BCR-ABL1
BLNK-DNTT
CSF1R-MEF2D
CSF1R-SSBP2
CSF1R-TBL1XR1
CXCR4-PTMA
CYTH1-USP36
CYTH1-USP36
DBF4B-EFTUD2
DGKH-ZFAND3
DUX4-ERG
EIF4A1-PTMA
EIF4E3-FOXP1
EML1-ABL1
EP300-ZNF384
EPOR-LAIR1
EPOR-THADA
ERG-DYRK1A
ETV6-RUNX1
EXD1-INO80
FGFR1-BCR
FLT3-ZMYM2
HMGXB3-ARHGEF37
IL2RB-MYH9
IQGAP2-TSLP
JAK2-ATF7IP
JAK2-BCR
JAK2-EBF1
JAK2-EPOR
JAK2-ETV6
JAK2-GOLGA5
JAK2-HMBOX1
JAK2-PAX5
JAK2-PCM1
JAK2-PPFIBP1
JAK2-RFX3
JAK2-SMU1
JAK2-SNX29
JAK2-SSBP2
JAK2-STRN3
JAK2-TERF2
JAK2-TPR
JAK2-USP25
JAK2-ZBTB46
JAK2-ZNF274
KANSL1-ARL17A
KMT2A-AFF1
LIMD1-PTPN23
LRBA-SH3D19
LRRC8B-LRRC8C
LRRC8B-LRRC8C
MEF2D-BCL9
NTRK3-ETV6
NUP214-ABL1
P2RY8-CRLF2
PARG-BMS1
PAX5-BCOR
PAX5-ETV6
PAX5-GRM3
PCDHGB2-PCDHGA11
PDGFRA-FIP1L1
PDGFRB-ATF7IP
PDGFRB-EBF1
PDGFRB-ETV6
PDGFRB-SSBP2
PDGFRB-TNIP1
PDGFRB-ZEB2
PDGFRB-ZMYND8
PPP2R2D-JAKMIP3
PTK2B-CEMIP2
PTK2B-KDM6A
PTK2B-STAG2
RAD23A-FARSA
SETD2-CCDC12
SSBP2-MSH6
TCF3-FLI1
TCF3-HLF
TCF3-PBX1
TFG-ADGRG7
TLX3-BCL11B
TSLP-IQGAP2
TYK2-MYB
TYK2-SMARCA4
TYK2-ZBTB46
UMAD1-GLCCI1

## Sheet: 6.RNAmut vs STAR-Fusion 
	Number of samples where the FT was found		Number of Junction Reads
Fusion transcripts	STAR-Fusion	RNAmut	according to STAR-Fusion
EP300-ZNF384	1	1	25
ETV6-RUNX1	1	3	6
PAX5-ETV6	1	1	66
TCF3-FLI1	1	1	15
TCF3-PBX1	1	1	26
P2RY8-CRLF2	1	1	116
MEF2D-BCL9	1	0	4
DUX4-IGH@-ext**	1	NA		**not included in RNAmut INDEX
ABHD17B-CEMIP2*	4	2	4/6/3	*only 1 case was detected in the same sample by both methods
DBF4B-EFTUD2	1	1	7
CXCR4-PTMA	1	0	9
CYTH1-USP36	1	0	4
EIF4E3-FOXP1	2	0	2025-05-04
HMGXB3-ARHGEF37	1	0	10
KANSL1-ARL17A	5	0	26
LIMD1-PTPN23	1	0	5
LRBA-SH3D19	1	0	6
LRRC8B-LRRC8C	1	0	4
EIF4A1-PTMA	1	0	4
PARG-BMS1	1	0	26
PCDHGB2-PCDHGA11	1	0	6
PPP2R2D-JAKMIP3	2	0	2025-04-02
RAD23A-FARSA	1	0	13
TFG-ADGRG7	1	0	18
UMAD1-GLCCI1	5	0	7
TOTAL	37	11	4	4	2
			6	5	4
			3

## Sheet: 7.Fusion transcripts primers
Fusion	Primer Fw	Primer Rv
EP300::ZNF384	AGACATGATTGTCCTGTGTGTCT	ACTCTGTGTCCATACTGATGCC
ETV6::RUNX1	TGCACCCTCTGATCCTGAAC	AACGCCTCGCTCATCTTGC
PAX5::ETV6	GAAGCATCAAGCCTGGGGTA	AGCGAAAGTCCTCTTTGGTCA
TCF3::FLI1	AGCCTCATGCACAACCACG	GTTATTGCCCCAAGCTCCTCT
P2RY8::CRLF2	GGACAGATGGAACTGGAAGG	GTCCCATTCCTGATGGAGAA
DBF4B::EFTUD2	CATGGCTGAGAGTAGGCTCC	GAGCTGGAGAAGCAGACGTT
SCAF8::FER1L4	CAGCCGTGCCTACAGTTAGT	CCAGGAGTTTCCCTCGGCAT

## Sheet: 8.ALLSorts vs ALLCatchR
ALLSorts prediction	ALLCatchR prediction	Agreement ALLsorts vs ALLCatchR (only high confidence)	Agreement ALLsorts vs ALLCatchR (high confidence/candidate)
DUX4	DUX4 (high confidence)	1	1
DUX4	DUX4 (high confidence)	1	1
DUX4	DUX4 (high confidence)	1	1
DUX4	DUX4 (high confidence)	1	1
DUX4	DUX4 (high confidence)	1	1
ETV6-RUNX1	ETV6-RUNX1 (high confidence)	1	1
ETV6-RUNX1	ETV6-RUNX1 (high confidence)	1	1
ETV6-RUNX1	ETV6-RUNX1 (high confidence)	1	1
ETV6-RUNX1-like	Ph-like (candidate)	NA	0
ETV6-RUNX1-like	ETV6-RUNX1 (unclassified)	NA	NA
High hyperdiploid	Hyperdiploid (high confidence)	1	1
High hyperdiploid	Hyperdiploid (high confidence)	1	1
High hyperdiploid	Hyperdiploid (high confidence)	1	1
High hyperdiploid	Hyperdiploid (high confidence)	1	1
High hyperdiploid	Hyperdiploid (high confidence)	1	1
High hyperdiploid	Hyperdiploid (high confidence)	1	1
High sig	replicate1: Hyperdiploid (candidate), replicate2: iAMP21 (unclassified)	NA	NA
Low hyperdiploid	Ph-like (candidate)	NA	0
Low hyperdiploid	CEBP (unclassified)	NA	NA
Low hyperdiploid	Hyperdiploid (high confidence)	1	1
Low hyperdiploid	iAMP21(unclassified)	NA	NA
High hyperdiploid	Hyperdiploid (candidate)	NA	1
MEF2D	MEF2D (high confidence)	1	1
PAX5alt	PAX5alt (high confidence)	1	1
PAX5alt	PAX5alt (candidate)	NA	1
Ph-like	Ph-like (unclassified)	NA	NA
Ph-like	Ph-like (high confidence)	1	1
Ph-like	Ph-like (candidate)	NA	1
TCF3-PBX1	TCF3-PBX1 (candidate)	NA	1
unclassified	iAMP21(candidate)	NA	0
Unclassified	Ph-like (candidate)	NA	0
ZNF384 group	ZNF384 (high confidence)	1	1
		19	23
	Total	19	27
	% agreement	100	85.2
